# Supplementary material for: The Consumption of Insects in Switzerland: University-Based Perspectives of Entomophagy
Source: Foods. 2022 Sep 8;11(18):2771. doi: 10.3390/foods11182771 (PMC9497604; doi:10.3390/foods11182771)
Supplement: Supplementary file 1 [file foods-11-02771-s001.zip]

Archive with 1 entries (1 files):
- foods-1881389-supplementary.pdf
